# Supplementary material for: Spatiotemporal Variation and Predictors of Unsuppressed Viral Load among HIV-Positive Men and Women in Rural and Peri-Urban KwaZulu-Natal, South Africa
Source: Trop Med Infect Dis. 2022 Sep 6;7(9):232. doi: 10.3390/tropicalmed7090232 (PMC9502339; doi:10.3390/tropicalmed7090232)
Supplement: Supplementary file 1 [file tropicalmed-07-00232-s001.zip]

Archive with 4 entries (2 files):
- Supplementary files/supplementary file 1/
- Supplementary files/supplementary file 2/
- Supplementary files/supplementary file 2/R code Spatiotemporal variation and predictors of unsuppressed viral load among men and women HIPSS data.txt
- Supplementary files/supplementary file 1/Revised CLEAN Supplementary Materials 15 August 2022 .pdf
